# Supplementary material for: Causal association between cholecystectomy and fracture: A Mendelian randomization study
Source: Medicine (Baltimore). 2024 Dec 6;103(49):e40795. doi: 10.1097/MD.0000000000040795 (PMC11630995; doi:10.1097/MD.0000000000040795)
Supplement: Supplementary file 1 [file medi-103-e40795-s001.xlsx]

## Sheet: forward
		SNP	beta.exposure	eaf.exposure	se.exposure	pval.exposure	samplesize.exposure	R2	f	meanf
ukb-b-13803	rs10242548	-0.00258055	0.21219	0.000383689	1.7e-11	463010	9.76862e-05	45.2339	106.796
	rs10520053	0.00280396	0.316985	0.000329365	1.7e-17	463010	0.000156506	72.4748	106.796
	rs11239545	0.00297851	0.246505	0.000355773	5.7e-17	463010	0.000151355	70.0891	106.796
	rs113109178	-0.00224036	0.184892	0.000397884	1.8e-08	463010	6.84704e-05	31.7045	106.796
	rs11887534	0.0184467	0.065897	0.000618287	1.4e-195	463010	0.00191881	890.134	106.796
	rs17149640	-0.00250971	0.141876	0.000439812	1.2e-08	463010	7.03221e-05	32.562	106.796
	rs1869526	-0.00207532	0.764304	0.000363676	1.2e-08	463010	7.03267e-05	32.5641	106.796
	rs2393791	0.00213089	0.620059	0.000316226	1.6e-11	463010	9.80605e-05	45.4072	106.796
	rs28473566	-0.00414865	0.162949	0.000415194	1.7e-23	463010	0.000215589	99.8412	106.796
	rs296385	0.0033205	0.836284	0.000414652	1.2e-15	463010	0.000138481	64.1265	106.796
	rs35866622	0.00249732	0.497858	0.000307825	4.9e-16	463010	0.000142131	65.8171	106.796
	rs4953029	0.00256102	0.240354	0.000360893	1.3e-12	463010	0.000108751	50.3578	106.796
	rs581080	0.00260413	0.818956	0.000398628	6.5e-11	463010	9.21636e-05	42.6764	106.796
	rs904009	0.00204649	0.241284	0.000360618	1.4e-08	463010	6.95511e-05	32.2049	106.796
	rs983812	-0.00269308	0.663193	0.000324709	1.1e-16	463010	0.000148544	68.7873	106.796
	rs9843304	-0.00248569	0.551456	0.000308906	8.5e-16	463010	0.000139827	64.7499	106.796

## Sheet: reverse
	SNP	beta.outcome	eaf.exposure	pval.exposure	se.exposure	samplesize.exposure	R2	f	meanf
Fracture of wrist and hand	rs11718047	-0.000512957	0.0591643	2.82963e-06	0.0248111	515859	4.25076e-05	21.9288	23.5912
	rs2223383	-2.91903e-05	0.712789	1.51869e-06	0.0131171	515859	4.48247e-05	23.1242	23.5912
	rs2279619	1.69065e-05	0.259599	4.3133e-06	0.0137011	515859	4.09403e-05	21.1202	23.5912
	rs2607552	-0.000540161	0.722274	3.87507e-06	0.0132598	515859	4.13383e-05	21.3255	23.5912
	rs6068202	-0.000496098	0.331399	7.91626e-09	0.0126302	515859	6.45402e-05	33.2956	23.5912
	rs67807139	-0.000599927	0.113334	8.22413e-07	0.018645	515859	4.71128e-05	24.3046	23.5912
	rs6969351	-0.000360791	0.47597	2.03297e-07	0.01197	515859	5.23398e-05	27.0012	23.5912
	rs73186022	-4.71545e-05	0.0401874	4.88945e-06	0.0296632	515859	4.04746e-05	20.8799	23.5912
	rs73268196	0.000606741	0.0696089	3.36636e-06	0.0237223	515859	4.18616e-05	21.5955	23.5912
	rs77109539	0.000327064	0.0463864	4.46242e-06	0.0292282	515859	4.08139e-05	21.055	23.5912
	rs9491699	0.000283115	0.455378	1.02915e-06	0.0119501	515859	4.62757e-05	23.8727	23.5912
Fracture of femur	rs11614913	0.0737385	0.472513	1.91982e-07	0.0141616	443891	6.10747e-05	27.112	24.8018
	rs11769790	0.0770645	0.508932	4.93344e-08	0.0141307	443891	6.70002e-05	29.7426	24.8018
	rs16931831	-0.0835939	0.278146	1.17894e-07	0.0157822	443891	6.3199e-05	28.0551	24.8018
	rs216215	0.0724937	0.298107	3.03054e-06	0.0155275	443891	4.91021e-05	21.7969	24.8018
	rs2305780	-0.0666656	0.451087	2.95495e-06	0.0142633	443891	4.92114e-05	21.8455	24.8018
	rs2661817	0.198293	0.974023	4.33102e-06	0.0431558	443891	4.75597e-05	21.1122	24.8018
	rs55983207	-0.145837	0.0789433	1.74614e-08	0.0258785	443891	7.15401e-05	31.7582	24.8018
	rs589209	-0.0693898	0.406214	1.35179e-06	0.0143605	443891	5.2596e-05	23.348	24.8018
	rs619332	0.0760799	0.349838	3.45327e-07	0.0149268	443891	5.852e-05	25.9779	24.8018
	rs62028332	-0.120492	0.089505	7.34429e-07	0.0243319	443891	5.52413e-05	24.5224	24.8018
	rs6544688	0.068979	0.43758	1.39869e-06	0.0142956	443891	5.24481e-05	23.2824	24.8018
	rs6585163	0.0676736	0.588472	2.40458e-06	0.0143496	443891	5.01027e-05	22.2411	24.8018
	rs6601321	-0.067451	0.637739	4.94686e-06	0.0147691	443891	4.69864e-05	20.8577	24.8018
	rs71530811	0.109054	0.117119	1.14109e-06	0.0224132	443891	5.33305e-05	23.6741	24.8018
	rs7217502	-0.0746354	0.46274	1.39508e-07	0.0141733	443891	6.24661e-05	27.7297	24.8018
	rs73241539	-0.142785	0.0541782	4.11462e-06	0.0310031	443891	4.77813e-05	21.2106	24.8018
	rs73405681	0.136461	0.092338	4.42874e-08	0.0249342	443891	6.74715e-05	29.9519	24.8018
	rs77046769	-0.237058	0.0187978	2.60453e-06	0.0504404	443891	4.9757e-05	22.0877	24.8018
	rs77471309	-0.141261	0.064289	5.95265e-07	0.0282932	443891	5.61539e-05	24.9275	24.8018
Fracture of foot	rs10457487	-0.0720559	0.490776	6.95e-07	0.0145197	429894	5.73e-05	24.6276	24.9013
	rs113306640	0.0972031	0.138994	4.87e-06	0.0212682	429894	4.86e-05	20.888	24.9013
	rs1264308	0.121281	0.0968616	1.18e-06	0.0249616	429894	5.49e-05	23.6069	24.9013
	rs141601973	0.205372	0.0302318	2.73e-06	0.0437897	429894	5.12e-05	21.9956	24.9013
	rs1888928	0.0738892	0.422389	5.59e-07	0.0147636	429894	5.83e-05	25.0481	24.9013
	rs2908007	-0.100467	0.33579	5.39e-11	0.0153157	429894	0.000100085	43.03	24.9013
	rs4233366	-0.0804028	0.267731	8.14e-07	0.0163021	429894	5.66e-05	24.325	24.9013
	rs4296062	-0.087957	0.216728	5.09e-07	0.0175118	429894	5.87e-05	25.2277	24.9013
	rs62344955	-0.104605	0.126817	1.46e-06	0.0217199	429894	5.4e-05	23.1946	24.9013
	rs62434519	0.0828058	0.297284	2.24e-07	0.0159924	429894	6.24e-05	26.8097	24.9013
	rs72917789	-0.144904	0.0530169	4.59e-06	0.0316204	429894	4.88e-05	21.0002	24.9013
	rs73509357	0.117912	0.119774	2.03e-07	0.0226898	429894	6.28e-05	27.0055	24.9013
	rs76449013	-0.123172	0.0902674	8.79e-07	0.0250503	429894	5.62e-05	24.1766	24.9013
	rs781416	-0.0714746	0.632977	4.02e-06	0.015503	429894	4.94e-05	21.2554	24.9013
Fracture of forearm	rs10139615	0.0435284	0.568598	3.89162e-06	0.00942768	445339	4.78657e-05	21.3174	32.9682
	rs1016416	0.0670254	0.218442	4.30071e-09	0.011414	445339	7.74246e-05	34.4827	32.9682
	rs10474408	-0.0736584	0.120628	2.23131e-07	0.0142227	445339	6.02232e-05	26.8212	32.9682
	rs10496437	-0.0668185	0.115224	4.37663e-06	0.014549	445339	4.73605e-05	21.0924	32.9682
	rs1060435	-0.0499063	0.365389	2.78663e-07	0.00971444	445339	5.92596e-05	26.3921	32.9682
	rs10824741	0.051639	0.695154	4.37875e-07	0.0102221	445339	5.73007e-05	25.5196	32.9682
	rs10875906	-0.0552008	0.330529	2.67251e-08	0.00992527	445339	6.94521e-05	30.9317	32.9682
	rs10931982	-0.0846585	0.829432	7.01617e-11	0.0129838	445339	9.54565e-05	42.5144	32.9682
	rs10992611	-0.0465476	0.312775	4.52439e-06	0.0101506	445339	4.72172e-05	21.0285	32.9682
	rs11088458	0.0600441	0.662744	1.11494e-09	0.00985619	445339	8.33289e-05	37.1125	32.9682
	rs111774930	0.121572	0.0339243	3.88982e-06	0.0263303	445339	4.78679e-05	21.3183	32.9682
	rs115845434	-0.262988	0.00718872	7.32049e-07	0.0531004	445339	5.50759e-05	24.5287	32.9682
	rs118126496	0.079589	0.0966306	9.56797e-07	0.0162416	445339	5.39181e-05	24.013	32.9682
	rs12105764	0.0653535	0.257187	1.17639e-09	0.0107429	445339	8.30936e-05	37.0078	32.9682
	rs12539472	0.0618597	0.188135	2.78292e-07	0.0120406	445339	5.92656e-05	26.3947	32.9682
	rs12572775	-0.0471063	0.529127	4.74974e-07	0.00935363	445339	5.69485e-05	25.3627	32.9682
	rs12933711	0.0464285	0.57296	8.88464e-07	0.00944656	445339	5.42385e-05	24.1557	32.9682
	rs132972	0.0446083	0.509991	1.79908e-06	0.00934248	445339	5.1191e-05	22.7984	32.9682
	rs146419648	-0.0790673	0.102716	2.23213e-07	0.0152672	445339	6.02224e-05	26.8209	32.9682
	rs1862364	-0.0653583	0.131925	1.80767e-06	0.013691	445339	5.11703e-05	22.7892	32.9682
	rs1945114	0.0497432	0.683974	7.02069e-07	0.0100273	445339	5.52567e-05	24.6092	32.9682
	rs1985378	0.0469575	0.418593	7.10199e-07	0.00946999	445339	5.52073e-05	24.5872	32.9682
	rs2451060	0.0767098	0.335888	9.57414e-15	0.0099047	445339	0.00013467	59.9815	32.9682
	rs2489032	0.047087	0.335621	2.05674e-06	0.00991771	445339	5.06135e-05	22.5412	32.9682
	rs2763264	-0.0459532	0.45443	1.03283e-06	0.00940646	445339	5.35877e-05	23.8659	32.9682
	rs28734791	0.0544683	0.21442	2.05159e-06	0.0114712	445339	5.06241e-05	22.5459	32.9682
	rs2982570	-0.0651394	0.445683	3.49623e-12	0.00936423	445339	0.000108644	48.3884	32.9682
	rs330049	0.0671219	0.4276	1.67379e-12	0.00950834	445339	0.000111887	49.833	32.9682
	rs34763736	0.0557957	0.243429	3.79463e-07	0.0109856	445339	5.79213e-05	25.796	32.9682
	rs35746240	-0.0596281	0.170793	1.6509e-06	0.0124431	445339	5.15622e-05	22.9637	32.9682
	rs3759584	0.0649036	0.323342	1.07147e-10	0.0100524	445339	9.3598e-05	41.6866	32.9682
	rs3807611	-0.0501729	0.30967	6.19541e-07	0.0100647	445339	5.57984e-05	24.8505	32.9682
	rs3935505	-0.0468553	0.294414	4.51367e-06	0.0102166	445339	4.72273e-05	21.0331	32.9682
	rs4239142	0.0513039	0.720477	7.36411e-07	0.0103613	445339	5.505e-05	24.5172	32.9682
	rs4278522	-0.0514297	0.55896	4.7481e-08	0.0094185	445339	6.69491e-05	29.8169	32.9682
	rs4439997	0.0508512	0.701114	5.83432e-07	0.0101771	445339	5.60582e-05	24.9662	32.9682
	rs4675973	0.0490803	0.321761	1.03405e-06	0.010047	445339	5.35831e-05	23.8638	32.9682
	rs4729260	-0.063506	0.692438	4.09345e-10	0.0101603	445339	8.77178e-05	39.0674	32.9682
	rs4756190	0.0465009	0.40547	1.32309e-06	0.00961507	445339	5.25175e-05	23.3892	32.9682
	rs481526	0.0427951	0.477827	4.72574e-06	0.00935083	445339	4.70302e-05	20.9453	32.9682
	rs4869743	0.0879221	0.312616	4.71303e-18	0.0101525	445339	0.000168378	74.9977	32.9682
	rs4971077	0.0478634	0.495617	2.90102e-07	0.00933052	445339	5.90852e-05	26.3144	32.9682
	rs497849	0.0546345	0.198227	4.01791e-06	0.0118501	445339	4.77286e-05	21.2563	32.9682
	rs531653	-0.0550601	0.73905	2.59609e-07	0.01069	445339	5.95665e-05	26.5287	32.9682
	rs541618	-0.0441847	0.544058	2.47685e-06	0.00938099	445339	4.9812e-05	22.1842	32.9682
	rs55983207	-0.152902	0.0788609	3.60164e-19	0.0170868	445339	0.000179778	80.0761	32.9682
	rs56263538	-0.0703086	0.149437	6.45535e-08	0.0130064	445339	6.5612e-05	29.2214	32.9682
	rs6072397	0.0604992	0.255068	2.18137e-08	0.0108093	445339	7.03368e-05	31.3258	32.9682
	rs62259232	-0.0590668	0.562977	3.60006e-10	0.00941987	445339	8.82812e-05	39.3183	32.9682
	rs62449142	0.0695853	0.192078	6.08597e-09	0.0119678	445339	7.59071e-05	33.8068	32.9682
	rs62532649	0.0841874	0.0858787	6.20569e-07	0.0168892	445339	5.57906e-05	24.847	32.9682
	rs6556942	-0.0438222	0.586417	4.10289e-06	0.00951394	445339	4.76383e-05	21.2161	32.9682
	rs66500550	-0.0660683	0.119172	4.06677e-06	0.0143379	445339	4.76764e-05	21.2331	32.9682
	rs67274834	-0.0549783	0.231451	6.11744e-07	0.0110233	445339	5.58527e-05	24.8747	32.9682
	rs6831021	0.0933021	0.168647	1.46117e-13	0.0126244	445339	0.000122636	54.621	32.9682
	rs6978070	-0.0668024	0.354742	7.26942e-12	0.00974897	445339	0.000105422	46.9531	32.9682
	rs7068800	0.0447821	0.437362	2.51212e-06	0.00951365	445339	4.9751e-05	22.1571	32.9682
	rs7080627	-0.0622117	0.151936	1.52402e-06	0.012939	445339	5.19074e-05	23.1175	32.9682
	rs7157682	0.0432784	0.435638	4.73467e-06	0.00945726	445339	4.70219e-05	20.9416	32.9682
	rs7263808	0.0573673	0.226872	3.27582e-07	0.0112334	445339	5.85585e-05	26.0798	32.9682
	rs7285501	-0.0654897	0.125895	2.99972e-06	0.014021	445339	4.89865e-05	21.8165	32.9682
	rs73588361	-0.140255	0.0236832	4.09063e-06	0.0304457	445339	4.76511e-05	21.2218	32.9682
	rs747650	-0.0581514	0.378995	1.57928e-09	0.00963401	445339	8.1805e-05	36.4338	32.9682
	rs75013658	-0.160499	0.104957	5.58342e-27	0.0149225	445339	0.000259692	115.68	32.9682
	rs75244392	-0.0749518	0.0908535	3.73482e-06	0.0162036	445339	4.80429e-05	21.3963	32.9682
	rs78803994	0.0769101	0.0954507	1.77121e-06	0.016097	445339	5.12583e-05	22.8284	32.9682
	rs78923156	0.0919479	0.0609126	3.92464e-06	0.0199223	445339	4.78292e-05	21.3011	32.9682
	rs7902708	0.0680618	0.1355	8.28037e-07	0.0138095	445339	5.45427e-05	24.2912	32.9682
	rs79639561	-0.0842072	0.0841239	4.75127e-07	0.0167207	445339	5.69474e-05	25.3622	32.9682
	rs7995924	0.0930022	0.0671692	9.18163e-07	0.0189475	445339	5.40964e-05	24.0924	32.9682
	rs8047501	0.0486209	0.525511	2.08632e-07	0.00936553	445339	6.05152e-05	26.9513	32.9682
	rs915125	-0.0668962	0.293624	7.9965e-11	0.0102907	445339	9.48814e-05	42.2582	32.9682
	rs9294168	0.0526434	0.319581	1.57732e-07	0.0100401	445339	6.17297e-05	27.4922	32.9682
	rs9482773	-0.133887	0.442112	2.19887e-46	0.00936296	445339	0.000458945	204.479	32.9682
	rs9657746	0.0487182	0.428409	2.50669e-07	0.00944664	445339	5.97188e-05	26.5966	32.9682
	rs9989553	-0.0590249	0.255039	3.06711e-08	0.010659	445339	6.88521e-05	30.6645	32.9682
Fracture of lower leg	rs10144968	-0.0522024	0.208278	4.58744e-06	0.0113909	410380	5.11748e-05	21.0021	27.6727
	rs11072451	-0.0460879	0.313892	3.63614e-06	0.0099517	410380	5.22601e-05	21.4475	27.6727
	rs11144247	-0.0510994	0.224126	4.26973e-06	0.0111139	410380	5.15098e-05	21.1396	27.6727
	rs11652498	-0.0462625	0.678371	3.16373e-06	0.0099278	410380	5.29106e-05	21.7145	27.6727
	rs12327730	-0.077891	0.0968704	4.81848e-07	0.0154748	410380	6.17322e-05	25.3351	27.6727
	rs12339150	0.0545215	0.238512	5.81313e-07	0.0109101	410380	6.08507e-05	24.9733	27.6727
	rs12978266	-0.0452564	0.655369	3.93604e-06	0.00980694	410380	5.18901e-05	21.2956	27.6727
	rs13046730	0.165698	0.0188644	2.25123e-06	0.0350352	410380	5.45024e-05	22.3678	27.6727
	rs13120387	0.046833	0.705972	4.91802e-06	0.0102518	410380	5.08505e-05	20.869	27.6727
	rs150511216	-0.112947	0.0804569	1.64286e-11	0.0167709	410380	0.00011051	45.356	27.6727
	rs1937189	0.048178	0.37305	5.40642e-07	0.00961388	410380	6.1191e-05	25.113	27.6727
	rs2707518	-0.0863598	0.337574	1.04016e-18	0.00977949	410380	0.000189986	77.981	27.6727
	rs339032	-0.0489002	0.441661	1.80352e-07	0.0093705	410380	6.63561e-05	27.2329	27.6727
	rs34237126	0.0466193	0.339303	2.19099e-06	0.00984576	410380	5.4629e-05	22.4198	27.6727
	rs55983207	-0.0764617	0.0837356	4.53325e-06	0.0166754	410380	5.12303e-05	21.0249	27.6727
	rs560624	0.0483915	0.365852	4.9093e-07	0.00962091	410380	6.16443e-05	25.299	27.6727
	rs56126792	0.0519859	0.227858	2.76395e-06	0.01109	410380	5.35425e-05	21.9738	27.6727
	rs62033590	-0.0483062	0.514577	1.95097e-07	0.0092826	410380	6.5986e-05	27.081	27.6727
	rs62135788	0.0747867	0.15184	1.10253e-08	0.013088	410380	7.95576e-05	32.6513	27.6727
	rs72718702	-0.072987	0.0969397	2.54836e-06	0.0155152	410380	5.39221e-05	22.1296	27.6727
	rs755353	0.0424448	0.501038	4.89046e-06	0.00928887	410380	5.08762e-05	20.8795	27.6727
	rs844026	-0.0440112	0.504755	2.29403e-06	0.0093133	410380	5.44138e-05	22.3315	27.6727
	rs9270505	0.0473105	0.585326	4.37784e-07	0.00936517	410380	6.21828e-05	25.5201	27.6727
	rs946266	0.223428	0.990602	2.07898e-06	0.0470811	410380	5.48747e-05	22.5206	27.6727
	rs9482773	-0.0744134	0.455456	1.11224e-15	0.00928566	410380	0.000156467	64.2206	27.6727
	rs9533138	-0.058542	0.161894	3.19022e-06	0.0125676	410380	5.28715e-05	21.6984	27.6727
	rs9879876	-0.0431679	0.528039	3.38213e-06	0.00929116	410380	5.25984e-05	21.5864	27.6727
Fracture of lumbar spine and pelvis	rs10875906	-0.113316	0.317013	5.87489e-11	0.0173083	445257	9.62545e-05	42.8619	26.4667
	rs1166867	-0.0896762	0.260161	9.9227e-07	0.0183268	445257	5.37709e-05	23.943	26.4667
	rs12898087	0.0891749	0.239315	2.92038e-06	0.0190694	445257	4.9111e-05	21.868	26.4667
	rs1585616	0.205222	0.935217	1.35988e-10	0.0319644	445257	9.25686e-05	41.2205	26.4667
	rs1820833	0.0823991	0.662218	1.40123e-06	0.0170781	445257	5.22796e-05	23.279	26.4667
	rs2182066	0.167453	0.950775	4.38137e-06	0.036463	445257	4.73641e-05	21.0901	26.4667
	rs2254139	-0.149336	0.0695404	2.79666e-06	0.0318738	445257	4.9298e-05	21.9513	26.4667
	rs4142699	0.0761217	0.442646	3.16512e-06	0.0163358	445257	4.87645e-05	21.7137	26.4667
	rs4776341	-0.0972547	0.519542	2.1169e-09	0.01624	445257	8.05385e-05	35.863	26.4667
	rs62481579	-0.181788	0.0517481	4.19102e-07	0.0359261	445257	5.75009e-05	25.604	26.4667
	rs6490300	-0.080256	0.430829	9.19581e-07	0.0163517	445257	5.40997e-05	24.0895	26.4667
	rs6514116	0.0800538	0.530632	7.94182e-07	0.0162158	445257	5.47334e-05	24.3717	26.4667
	rs67277674	0.123327	0.109395	2.7919e-06	0.0263207	445257	4.93048e-05	21.9543	26.4667
	rs75307643	0.188671	0.0451708	2.76822e-06	0.0402515	445257	4.93417e-05	21.9707	26.4667
	rs9350354	0.0833875	0.402431	5.11387e-07	0.0166045	445257	5.66389e-05	25.2202	26.4667
Fracture of neck	rs11096949	-0.155692	0.494907	2.05816e-06	0.0327936	446488	5.04804e-05	22.5399	23.1499
	rs11761241	-0.210639	0.151421	2.4188e-06	0.0446756	446488	4.97858e-05	22.2298	23.1499
	rs12524306	0.190625	0.233209	1.2964e-06	0.0393829	446488	5.24701e-05	23.4284	23.1499
	rs12700362	-0.30407	0.0824046	8.44598e-08	0.0567578	446488	6.42774e-05	28.7008	23.1499
	rs3774881	-0.224463	0.120966	4.70988e-06	0.0490382	446488	4.69235e-05	20.9517	23.1499
	rs72893973	0.228991	0.140742	2.55023e-06	0.0486792	446488	4.95586e-05	22.1283	23.1499
	rs75989527	0.458973	0.0355272	1.35052e-06	0.0949827	446488	5.22941e-05	23.3498	23.1499
	rs78282080	0.363674	0.0530024	2.91662e-06	0.0777646	446488	4.89812e-05	21.8705	23.1499
Fracture of ribs	rs10064000	0.0621415	0.480897	4.04827e-06	0.013483	446295	4.75935e-05	21.2417	22.8238
	rs10492017	-0.0769368	0.242372	1.09461e-06	0.0157857	446295	5.32225e-05	23.7541	22.8238
	rs11769388	-0.0836567	0.158656	4.85154e-06	0.0183012	446295	4.68166e-05	20.8949	22.8238
	rs12443188	-0.0746662	0.271023	8.37606e-07	0.0151563	446295	5.43771e-05	24.2694	22.8238
	rs12452803	0.0710385	0.302133	1.5189e-06	0.0147728	446295	5.18105e-05	23.1238	22.8238
	rs149510865	-0.225932	0.0181918	4.59547e-06	0.0493036	446295	4.70496e-05	20.9989	22.8238
	rs15776	0.0833796	0.178753	2.85818e-06	0.0178133	446295	4.90894e-05	21.9093	22.8238
	rs1998112	0.186195	0.969935	1.86982e-06	0.0390592	446295	5.09149e-05	22.7241	22.8238
	rs219015	0.0992638	0.890397	3.36574e-06	0.0213602	446295	4.83869e-05	21.5958	22.8238
	rs2922017	0.12816	0.0781123	7.13526e-07	0.0258511	446295	5.50682e-05	24.5779	22.8238
	rs319959	-0.064076	0.456238	2.37909e-06	0.0135805	446295	4.98788e-05	22.2616	22.8238
	rs519606	0.067049	0.346344	2.49799e-06	0.0142406	446295	4.96689e-05	22.168	22.8238
	rs62086864	0.201955	0.0278844	1.9211e-06	0.0424138	446295	5.07985e-05	22.6722	22.8238
	rs7002030	-0.0765141	0.779984	3.70357e-06	0.0165351	446295	4.79763e-05	21.4125	22.8238
	rs7282586	0.0918212	0.87136	4.51669e-06	0.0200218	446295	4.71235e-05	21.0319	22.8238
	rs72840073	0.0727677	0.284323	1.49475e-06	0.0151223	446295	5.18797e-05	23.1547	22.8238
	rs7915861	-0.0680478	0.644214	1.50682e-06	0.0141462	446295	5.18447e-05	23.1391	22.8238
	rs79980606	0.142728	0.0600278	1.11153e-06	0.0293029	446295	5.3156e-05	23.7244	22.8238
	rs851984	-0.0749582	0.42724	3.52144e-08	0.0135958	446295	6.81047e-05	30.3967	22.8238
	rs9854599	0.0630735	0.571582	3.67943e-06	0.0136266	446295	4.80038e-05	21.4248	22.8238
Fracture of shoulder and upper arm	rs1146933	0.0774549	0.845608	1.89143e-06	0.016256	427937	5.30478e-05	22.7022	27.2282
	rs12628590	0.0658778	0.226172	4.3476e-06	0.0143399	427937	4.93156e-05	21.1049	27.2282
	rs13437791	-0.0635082	0.275601	1.41893e-06	0.0131696	427937	5.43389e-05	23.2548	27.2282
	rs1877998	-0.0721842	0.168572	4.24639e-06	0.0156958	427937	4.94215e-05	21.1502	27.2282
	rs221900	-0.0618603	0.552109	2.3595e-07	0.0119687	427937	6.24199e-05	26.7133	27.2282
	rs2937121	-0.0555612	0.423194	3.6713e-06	0.0120024	427937	5.00732e-05	21.4292	27.2282
	rs3829241	-0.0604939	0.361931	9.87325e-07	0.0123605	427937	5.59689e-05	23.9524	27.2282
	rs442024	-0.0790982	0.631512	1.51862e-10	0.0123523	427937	9.58112e-05	41.0049	27.2282
	rs4448201	-0.080413	0.713689	1.15128e-09	0.0132109	427937	8.65706e-05	37.0498	27.2282
	rs55983207	-0.137033	0.0796168	2.67695e-10	0.0216947	427937	9.32229e-05	39.8971	27.2282
	rs57670624	0.0717768	0.268635	1.20731e-07	0.0135623	427937	6.54475e-05	28.0091	27.2282
	rs62034077	-0.0705265	0.184725	3.54136e-06	0.0152107	427937	5.02348e-05	21.4983	27.2282
	rs62243486	-0.0945423	0.0978445	2.00669e-06	0.0198921	427937	5.27823e-05	22.5886	27.2282
	rs6973667	-0.059894	0.355224	1.33398e-06	0.0123886	427937	5.46158e-05	23.3733	27.2282
	rs760155	0.0790857	0.754542	7.40236e-09	0.013679	427937	7.8104e-05	33.4261	27.2282
	rs76410205	-0.106564	0.10971	1.40146e-08	0.0187838	427937	7.52041e-05	32.1849	27.2282
	rs7776725	-0.0837094	0.248511	9.3942e-10	0.0136794	427937	8.74977e-05	37.4466	27.2282
	rs8047501	0.056289	0.52717	2.25133e-06	0.0119018	427937	5.2266e-05	22.3676	27.2282
	rs902981	0.0569608	0.569078	1.9727e-06	0.0119761	427937	5.2859e-05	22.6214	27.2282
	rs915125	-0.0747276	0.29227	1.13831e-08	0.0130901	427937	7.61488e-05	32.5892	27.2282
	rs9449383	0.0589999	0.392895	1.20748e-06	0.0121539	427937	5.5064e-05	23.5651	27.2282
	rs9482773	-0.0623361	0.45812	1.64259e-07	0.0119057	427937	6.40563e-05	27.4137	27.2282
	rs9510292	-0.0563303	0.616152	4.82692e-06	0.0123202	427937	4.88481e-05	20.9048	27.2282
Fracture of skull and facial bones	rs112277304	0.144169	0.0679503	4.46e-06	0.0314168	401123	5.25e-05	21.058	23.4791
	rs11598982	0.157854	0.0661015	7.56e-07	0.0319136	401123	6.1e-05	24.4657	23.4791
	rs13207959	0.0926511	0.194516	3.12e-06	0.0198712	401123	5.42e-05	21.7396	23.4791
	rs13434944	-0.281416	0.0150187	3.39e-06	0.060578	401123	5.38e-05	21.5807	23.4791
	rs1350307	-0.0871858	0.785097	4.41e-06	0.01899	401123	5.25e-05	21.0785	23.4791
	rs17097879	0.124712	0.0986408	2.42e-06	0.0264503	401123	5.54e-05	22.2307	23.4791
	rs2642394	-0.086017	0.217969	3.74e-06	0.0185972	401123	5.33e-05	21.393	23.4791
	rs4560384	0.0884328	0.578797	1.58e-08	0.0156455	401123	7.96e-05	31.9481	23.4791
	rs55662828	-0.0945215	0.224883	2.86e-07	0.0184162	401123	6.57e-05	26.3426	23.4791
	rs56063468	-0.148862	0.0662369	9.09e-07	0.0303156	401123	6.01e-05	24.112	23.4791
	rs62120678	0.325202	0.0167932	4.79e-07	0.0645929	401123	6.32e-05	25.3475	23.4791
	rs7859762	0.0716933	0.49968	3.57e-06	0.0154684	401123	5.36e-05	21.4815	23.4791
