# Supplementary material for: Causal association between cholecystectomy and fracture: A Mendelian randomization study
Source: Medicine (Baltimore). 2024 Dec 6;103(49):e40795. doi: 10.1097/MD.0000000000040795 (PMC11630995; doi:10.1097/MD.0000000000040795)
Supplement: Supplementary file 2 [file medi-103-e40795-s002.xlsx]

## Sheet: forward
	method	nsnp	b	se	pval	lo_ci	up_ci	or	or_lci95	or_uci95	method	beta	lci95	uci95	pval	or	or_lci95	or_uci95
Fracture of wrist and hand	MR Egger	16	0.242148	1.69003	0.888111	-3.07031	3.55461	1.27398	0.0464066	34.9741	BWMR	0.257948	-1.74603	2.26193	0.800819	1.29427	0.174465	9.60158
	Weighted median	16	0.380314	1.07822	0.724295	-1.73299	2.49362	1.46274	0.176755	12.105
	Inverse variance weighted	16	0.236235	1.06611	0.824636	-1.85334	2.32581	1.26647	0.156713	10.235
	Simple mode	16	-1.12715	2.23877	0.621948	-5.51515	3.26084	0.323955	0.00402534	26.0715
	Weighted mode	16	0.310412	1.05585	0.772793	-1.75906	2.37989	1.36399	0.172206	10.8037
Fracture of femur	MR Egger	16	-1.46194	1.70032	0.40438	-4.79456	1.87068	0.231786	0.00827463	6.49271	BWMR	-0.535872	-2.63339	1.56165	0.616555	0.585159	0.0718345	4.76667
	Weighted median	16	-1.37033	1.30613	0.294109	-3.93034	1.18969	0.254024	0.019637	3.28606
	Inverse variance weighted	16	-0.52829	1.08997	0.627901	-2.66463	1.60805	0.589612	0.069625	4.99307
	Simple mode	16	-1.65821	2.72815	0.552402	-7.00538	3.68896	0.19048	0.000906991	40.0032
	Weighted mode	16	-1.34432	1.29481	0.315607	-3.88216	1.19351	0.260716	0.0206064	3.29864
fracture of foot	MR Egger	16	1.30015	2.21944	0.567334	-3.04996	5.65026	3.66985	0.047361	284.364	BWMR	0.29398	-2.31799	2.90595	0.825404	1.34176	0.0984713	18.2826
	Weighted median	16	0.807713	1.33788	0.546025	-1.81452	3.42995	2.24277	0.162915	30.8751
	Inverse variance weighted	16	0.0676999	1.4266	0.96215	-2.72844	2.86384	1.07004	0.0653209	17.5288
	Simple mode	16	0.066467	2.73985	0.980965	-5.30363	5.43656	1.06873	0.0049735	229.652
	Weighted mode	16	0.752515	1.31432	0.575432	-1.82356	3.32859	2.12233	0.16145	27.899
Fracture of forearm	MR Egger	16	-0.870353	1.58774	0.592208	-3.98232	2.24162	0.418804	0.0186423	9.40852	BWMR	-0.483125	-2.27203	1.30578	0.596575	0.616853	0.103103	3.69056
	Weighted median	16	-1.1305	0.893928	0.206001	-2.8826	0.621604	0.322873	0.0559893	1.86191
	Inverse variance weighted	16	-0.521687	1.00436	0.603465	-2.49023	1.44685	0.593518	0.082891	4.24973
	Simple mode	16	-1.39398	2.42272	0.573567	-6.14251	3.35456	0.248087	0.00214952	28.6329
	Weighted mode	16	-1.15218	0.918081	0.228684	-2.95162	0.647258	0.315947	0.052255	1.9103
Fracture of lower leg	MR Egger	16	-1.83798	1.46479	0.230106	-4.70898	1.03302	0.159139	0.00901401	2.80953	BWMR	-1.32171	-3.01419	0.370776	0.125864	0.26668	0.0490857	1.44886
	Weighted median	16	-1.71235	0.86728	0.0483376	-3.41222	-0.0124786	0.180442	0.0329681	0.987599
	Inverse variance weighted	16	-1.23725	0.93431	0.185423	-3.0685	0.593995	0.29018	0.0464908	1.81121
	Simple mode	16	-1.74261	1.8176	0.352889	-5.30511	1.81989	0.175063	0.00496614	6.17121
	Weighted mode	16	-1.74261	0.889729	0.0690238	-3.48648	0.00126107	0.175063	0.0306085	1.00126
Fracture of lumbar spine and pelvis	MR Egger	16	-3.24255	1.97419	0.122755	-7.11195	0.626863	0.0390643	0.0008153	1.87173	BWMR	-1.24874	-3.80802	1.31054	0.338903	0.286866	0.022192	3.70818
	Weighted median	16	-1.44439	1.44587	0.317804	-4.27829	1.38951	0.235889	0.0138663	4.01287
	Inverse variance weighted	16	-1.12514	1.3317	0.398171	-3.73526	1.48498	0.324607	0.0238669	4.4149
	Simple mode	16	3.30281	3.96557	0.417982	-4.46971	11.0753	27.189	0.0114506	64558.8
	Weighted mode	16	-1.93142	1.52725	0.225298	-4.92483	1.062	0.144943	0.00726393	2.89214
fracture of neck	MR Egger	16	-0.650109	3.74623	0.864714	-7.99271	6.6925	0.521989	0.000337916	806.333	BWMR	-1.36643	-6.21399	3.48113	0.580617	0.255017	0.00200125	32.4965
	Weighted median	16	-0.162881	3.09237	0.957993	-6.22392	5.89816	0.849693	0.00198146	364.366
	Inverse variance weighted	16	-1.36361	2.44224	0.576608	-6.1504	3.42317	0.255735	0.00213263	30.6664
	Simple mode	16	2.40097	6.52876	0.718195	-10.3954	15.1973	11.0338	3.06e-05	3.98212e+06
	Weighted mode	16	0.0577132	3.23097	0.985984	-6.27499	6.39041	1.05941	0.00188282	596.102
Fracture of ribs	MR Egger	16	-2.01501	1.64976	0.242105	-5.24853	1.21852	0.133319	0.00525521	3.38216	BWMR	-0.983394	-3.03423	1.06744	0.347301	0.37404	0.0481118	2.90792
	Weighted median	16	-1.62988	1.24073	0.188967	-4.06172	0.801959	0.195953	0.0172194	2.22991
	Inverse variance weighted	16	-0.933897	1.068	0.381881	-3.02717	1.15938	0.393019	0.0484524	3.18796
	Simple mode	16	-0.872418	2.72225	0.753028	-6.20804	4.4632	0.41794	0.00201319	86.7648
	Weighted mode	16	-1.65971	1.30863	0.224031	-4.22463	0.905212	0.190195	0.0146308	2.47246
Fracture of shoulder and upper arm	MR Egger	16	-3.6612	1.64465	0.0429421	-6.88472	-0.437674	0.0257017	0.0010233	0.645536	BWMR	-1.41528	-3.57845	0.747899	0.199721	0.242858	0.0279189	2.11256
	Weighted median	16	-2.58916	1.09007	0.0175383	-4.7257	-0.452624	0.075083	0.00886452	0.635957
	Inverse variance weighted	16	-1.07067	1.18727	0.367165	-3.39772	1.25637	0.342778	0.0334494	3.51266
	Simple mode	16	-4.05212	2.65015	0.147073	-9.24642	1.14218	0.0173854	9.65e-05	3.13358
	Weighted mode	16	-2.76136	1.08625	0.022548	-4.89041	-0.632311	0.0632058	0.00751835	0.531363
Fracture of skull and facial bones	MR Egger	16	1.79321	1.87271	0.354534	-1.8773	5.46372	6.00872	0.153003	235.973	BWMR	-0.0204204	-2.4482	2.40736	0.986847	0.979787	0.0864491	11.1046
	Weighted median	16	0.809589	1.4529	0.577375	-2.03809	3.65727	2.24698	0.130277	38.7553
	Inverse variance weighted	16	-0.0533479	1.25186	0.966009	-2.507	2.40031	0.94805	0.0815122	11.0266
	Simple mode	16	1.02354	3.68778	0.785148	-6.20452	8.25159	2.78302	0.00202028	3833.72
	Weighted mode	16	1.02354	1.45269	0.491868	-1.82374	3.87081	2.78302	0.161421	47.9813
fracture of spine	MR Egger	16	-36.4485	23.0375	0.135941	-81.602	8.70507	1.48e-16	3.64e-36	6033.41	BWMR	-12.8834	-43.1365	17.3698	0.403903	2.54e-06	1.85e-19	3.49615e+07
	Weighted median	16	-19.1255	17.4668	0.273532	-53.3605	15.1094	4.94e-09	6.7e-24	3.64705e+06
	Inverse variance weighted	16	-10.4991	15.6051	0.501076	-41.0852	20.087	2.76e-05	1.44e-18	5.29245e+08
	Simple mode	16	23.1757	45.8213	0.620359	-66.6341	112.985	11616629358	1.15e-29	1.17e+49
	Weighted mode	16	-19.3653	17.1994	0.277887	-53.0761	14.3455	3.89e-09	8.9e-24	1.69888e+06

## Sheet: reverse
	method	nsnp	b	se	pval	lo_ci	up_ci	or	or_lci95	or_uci95	method	beta	lci95	uci95	pval	or	or_lci95	or_uci95
Fracture at wrist and hand level	MR Egger	10	0.0105052	0.00607878	0.122221	-0.00140924	0.0224196	1.01056	0.998592	1.02267	BWMR	0.000887895	-0.00278485	0.00456064	0.635618	1.00089	0.997219	1.00457
	Weighted median	10	0.00156238	0.00233728	0.50384	-0.00301869	0.00614344	1.00156	0.996986	1.00616
	Inverse variance weighted	10	0.00142015	0.00170623	0.40522	-0.00192406	0.00476436	1.00142	0.998078	1.00478
	Simple mode	10	0.00334029	0.00385529	0.408765	-0.00421608	0.0108967	1.00335	0.995793	1.01096
	Weighted mode	10	0.00398435	0.00369874	0.309409	-0.00326519	0.0112339	1.00399	0.99674	1.0113
Fracture of femur	MR Egger	19	-0.00227566	0.00290762	0.444596	-0.00797458	0.00342327	0.997727	0.992057	1.00343	BWMR	0.00287043	0.00076883	0.00497204	0.00742788	1.00287	1.00077	1.00498
	Weighted median	19	0.00129795	0.00138895	0.350055	-0.00142439	0.00402029	1.0013	0.998577	1.00403
	Inverse variance weighted	19	0.00265428	0.00099523	0.00765321	0.000703626	0.00460493	1.00266	1.0007	1.00462
	Simple mode	19	0.000938085	0.00236434	0.696206	-0.00369603	0.0055722	1.00094	0.996311	1.00559
	Weighted mode	19	0.000566875	0.00216299	0.796236	-0.00367259	0.00480634	1.00057	0.996334	1.00482
fracture of foot	MR Egger	14	5.52e-05	0.00458409	0.990594	-0.00892964	0.00903999	1.00006	0.99111	1.00908	BWMR	0.000935069	-0.00142737	0.00329751	0.437879	1.00094	0.998574	1.0033
	Weighted median	14	0.00114613	0.00157156	0.465823	-0.00193414	0.00422639	1.00115	0.998068	1.00424
	Inverse variance weighted	14	0.000901994	0.00115562	0.435079	-0.00136302	0.00316701	1.0009	0.998638	1.00317
	Simple mode	14	0.000956662	0.00259345	0.718158	-0.00412649	0.00603981	1.00096	0.995882	1.00606
	Weighted mode	14	0.00144304	0.00252674	0.577667	-0.00350938	0.00639546	1.00144	0.996497	1.00642
Fracture of forearm	MR Egger	73	0.0018621	0.00234771	0.430331	-0.00273942	0.00646362	1.00186	0.997264	1.00648	BWMR	0.000427962	-0.00102315	0.00187908	0.563236	1.00043	0.998977	1.00188
	Weighted median	73	0.000704263	0.00107415	0.512049	-0.00140106	0.00280959	1.0007	0.9986	1.00281
	Inverse variance weighted	73	0.000745793	0.000727938	0.305586	-0.000680966	0.00217255	1.00075	0.999319	1.00217
	Simple mode	73	0.00337036	0.00255078	0.190583	-0.00162917	0.00836989	1.00338	0.998372	1.00841
	Weighted mode	73	0.0026716	0.00222673	0.234157	-0.0016928	0.007036	1.00268	0.998309	1.00706
Fracture of lower leg	MR Egger	26	-0.00256075	0.00359367	0.48298	-0.00960435	0.00448284	0.997443	0.990442	1.00449	BWMR	-0.000423485	-0.00321818	0.00237121	0.766465	0.999577	0.996787	1.00237
	Weighted median	26	-0.000258128	0.0018212	0.887289	-0.00382768	0.00331142	0.999742	0.99618	1.00332
	Inverse variance weighted	26	0.000138902	0.00136516	0.918957	-0.00253682	0.00281462	1.00014	0.997466	1.00282
	Simple mode	26	0.00196108	0.00346267	0.576206	-0.00482576	0.00874792	1.00196	0.995186	1.00879
	Weighted mode	26	0.000610262	0.0029103	0.835609	-0.00509392	0.00631444	1.00061	0.994919	1.00633
Fracture of lumbar spine and pelvis	MR Egger	14	0.000903474	0.00281466	0.75374	-0.00461325	0.0064202	1.0009	0.995397	1.00644	BWMR	1.87e-05	-0.00179551	0.00183289	0.983891	1.00002	0.998206	1.00183
	Weighted median	14	-0.000872974	0.00127806	0.494578	-0.00337798	0.00163203	0.999127	0.996628	1.00163
	Inverse variance weighted	14	1.9e-05	0.00091858	0.983489	-0.00178141	0.00181943	1.00002	0.99822	1.00182
	Simple mode	14	-0.00128757	0.00217619	0.564226	-0.00555291	0.00297777	0.998713	0.994462	1.00298
	Weighted mode	14	-0.00154143	0.00196395	0.446601	-0.00539077	0.0023079	0.99846	0.994624	1.00231
fracture of neck	MR Egger	8	-0.00138388	0.00212372	0.538783	-0.00554637	0.00277861	0.998617	0.994469	1.00278	BWMR	-0.000808299	-0.00222985	0.00061325	0.26508	0.999192	0.997773	1.00061
	Weighted median	8	-0.000708409	0.000909201	0.435888	-0.00249044	0.00107362	0.999292	0.997513	1.00107
	Inverse variance weighted	8	-0.000778499	0.000687306	0.257348	-0.00212562	0.000568621	0.999222	0.997877	1.00057
	Simple mode	8	-0.00120752	0.00149691	0.44639	-0.00414146	0.00172642	0.998793	0.995867	1.00173
	Weighted mode	8	-0.00127576	0.00137378	0.383976	-0.00396838	0.00141685	0.998725	0.996039	1.00142
Fracture of ribs	MR Egger	19	-0.00288928	0.00290383	0.333694	-0.0085808	0.00280223	0.997115	0.991456	1.00281	BWMR	-0.000129208	-0.00228632	0.0020279	0.906542	0.999871	0.997716	1.00203
	Weighted median	19	-0.00043458	0.00143105	0.761372	-0.00323943	0.00237027	0.999566	0.996766	1.00237
	Inverse variance weighted	19	-1.03e-05	0.0010505	0.992211	-0.00206923	0.00204872	0.99999	0.997933	1.00205
	Simple mode	19	-0.000495704	0.00287879	0.865208	-0.00613814	0.00514673	0.999504	0.993881	1.00516
	Weighted mode	19	-0.00118537	0.00235121	0.620271	-0.00579374	0.00342301	0.998815	0.994223	1.00343
Fracture of shoulder and upper arm	MR Egger	22	-0.000352448	0.0071554	0.961204	-0.014377	0.0136721	0.999648	0.985726	1.01377	BWMR	0.00288208	0.00017874	0.00558541	0.0366544	1.00289	1.00018	1.0056
	Weighted median	22	0.00199619	0.00162792	0.220117	-0.00119454	0.00518691	1.002	0.998806	1.0052
	Inverse variance weighted	22	0.00321521	0.00129806	0.0132515	0.000671015	0.00575941	1.00322	1.00067	1.00578
	Simple mode	22	-0.000423023	0.0028757	0.884454	-0.00605939	0.00521334	0.999577	0.993959	1.00523
	Weighted mode	22	0.00049123	0.00278631	0.861746	-0.00496994	0.0059524	1.00049	0.995042	1.00597
Fracture of skull and facial bones	MR Egger	11	-0.00372642	0.00264444	0.192393	-0.00890952	0.00145669	0.996281	0.99113	1.00146	BWMR	0.000607332	-0.00225981	0.00347447	0.678012	1.00061	0.997743	1.00348
	Weighted median	11	0.000128912	0.00163127	0.937012	-0.00306837	0.0033262	1.00013	0.996936	1.00333
	Inverse variance weighted	11	0.00152746	0.00135327	0.259016	-0.00112495	0.00417987	1.00153	0.998876	1.00419
	Simple mode	11	-9.98e-05	0.00266259	0.970824	-0.00531853	0.00511883	0.9999	0.994696	1.00513
	Weighted mode	11	-0.000142371	0.00208151	0.946817	-0.00422212	0.00393738	0.999858	0.995787	1.00395
